# Supplementary material for: The Putative Role of TIM-3 Variants in Polyendocrine Autoimmunity: Insights from a WES Investigation
Source: Int J Mol Sci. 2024 Oct 12;25(20):10994. doi: 10.3390/ijms252010994 (PMC11506967; doi:10.3390/ijms252010994)
Supplement: Supplementary file 1 [file ijms-25-10994-s001.zip]

Archive with 2 entries (2 files):
- Supplementary Figure S1 - 2nd revision.pdf
- Supplementary Table S1.pdf
